# Supplementary material for: ﻿Phylogenetic analysis of the genus Semioscopis (Lepidoptera, Depressariidae), with description of a new species from China
Source: Zookeys. 2025 Dec 30;1265:175–87. doi: 10.3897/zookeys.1265.176105 (PMC12776024; doi:10.3897/zookeys.1265.176105)
Supplement: XML Treatment for Semioscopis [file zookeys.1265.176105-treatment1.xml]

<!DOCTYPE tp:taxon-treatment
  PUBLIC "-//TaxonX//DTD Taxonomic Treatment Publishing DTD v0 20100105//EN" "tax-treatment-NSO.dtd">
<tp:taxon-treatment xmlns:tp="http://www.plazi.org/taxpub"><tp:treatment-meta><kwd-group><label>Taxon classification</label><kwd>
                <named-content content-type="kingdom">Animalia</named-content>
              </kwd><kwd>
                <named-content content-type="order">Lepidoptera</named-content>
              </kwd><kwd>
                <named-content content-type="family">Depressariidae</named-content>
              </kwd></kwd-group><mixed-citation publication-type="journal"><person-group><name><surname>Wang</surname><given-names>Jia-Xin</given-names></name><name><surname>Zhu</surname><given-names>Xiao-Ju</given-names></name><name><surname>Xiao</surname><given-names>Yun-Li</given-names></name></person-group><article-title>﻿Phylogenetic analysis of the genus <italic><tp:taxon-name><tp:taxon-name-part taxon-name-part-type="genus" reg="Semioscopis">Semioscopis</tp:taxon-name-part></tp:taxon-name></italic> (<tp:taxon-name><tp:taxon-name-part taxon-name-part-type="order">Lepidoptera</tp:taxon-name-part></tp:taxon-name>, <tp:taxon-name><tp:taxon-name-part taxon-name-part-type="family">Depressariidae</tp:taxon-name-part></tp:taxon-name>), with description of a new species from China</article-title><source>Zookeys</source><day>30</day><month>12</month><year>2025</year><volume>1265</volume><fpage>175</fpage><lpage>187</lpage><pub-id pub-id-type="doi">10.3897/zookeys.1265.176105</pub-id></mixed-citation></tp:treatment-meta><tp:nomenclature><label>﻿</label><tp:taxon-name><object-id xmlns:xlink="http://www.w3.org/1999/xlink" content-type="arpha" xlink:type="simple">1741A5B9-71C2-5A40-AD29-43A4CF803EDC</object-id>
              <tp:taxon-name-part taxon-name-part-type="genus" reg="Semioscopis">Semioscopis</tp:taxon-name-part>
            </tp:taxon-name><tp:taxon-authority>Hübner, 1825</tp:taxon-authority><tp:nomenclature-citation-list><tp:nomenclature-citation><tp:taxon-name>
                  <tp:taxon-name-part taxon-name-part-type="genus" reg="Semioscopis">Semioscopis</tp:taxon-name-part>
                </tp:taxon-name><comment>Hübner, 1825: 402. Type species: <tp:taxon-name><tp:taxon-name-part taxon-name-part-type="genus" reg="Tortrix">Tortrix</tp:taxon-name-part> <tp:taxon-name-part taxon-name-part-type="species" reg="steinkellneriana">steinkellneriana</tp:taxon-name-part></tp:taxon-name> Denis &amp; Schiffermüller, 1775.</comment></tp:nomenclature-citation><tp:nomenclature-citation><tp:taxon-name>
                  <tp:taxon-name-part taxon-name-part-type="genus" reg="Epigraphia">Epigraphia</tp:taxon-name-part>
                </tp:taxon-name><comment>Stephens, 1829: 49. Type species: <tp:taxon-name><tp:taxon-name-part taxon-name-part-type="genus" reg="Tortrix">Tortrix</tp:taxon-name-part> <tp:taxon-name-part taxon-name-part-type="species" reg="steinkellneriana">steinkellneriana</tp:taxon-name-part></tp:taxon-name> Denis &amp; Schiffermüller, 1775.</comment></tp:nomenclature-citation></tp:nomenclature-citation-list></tp:nomenclature><tp:treatment-sec sec-type="distribution" id="SECID0E12AG"><title>Distribution.</title><p>China, South Korea, Russia, Japan, Turkey, Algeria, Australia, Europe, and North America.</p></tp:treatment-sec></tp:taxon-treatment>
