# Supplementary material for: ﻿Phylogenetic analysis of the genus Semioscopis (Lepidoptera, Depressariidae), with description of a new species from China
Source: Zookeys. 2025 Dec 30;1265:175–87. doi: 10.3897/zookeys.1265.176105 (PMC12776024; doi:10.3897/zookeys.1265.176105)
Supplement: XML Treatment for Semioscopis sinicella [file zookeys.1265.176105-treatment2.xml]

<!DOCTYPE tp:taxon-treatment
  PUBLIC "-//TaxonX//DTD Taxonomic Treatment Publishing DTD v0 20100105//EN" "tax-treatment-NSO.dtd">
<tp:taxon-treatment xmlns:tp="http://www.plazi.org/taxpub"><tp:treatment-meta><kwd-group><label>Taxon classification</label><kwd>
                <named-content content-type="kingdom">Animalia</named-content>
              </kwd><kwd>
                <named-content content-type="order">Lepidoptera</named-content>
              </kwd><kwd>
                <named-content content-type="family">Depressariidae</named-content>
              </kwd></kwd-group><mixed-citation publication-type="journal"><person-group><name><surname>Wang</surname><given-names>Jia-Xin</given-names></name><name><surname>Zhu</surname><given-names>Xiao-Ju</given-names></name><name><surname>Xiao</surname><given-names>Yun-Li</given-names></name></person-group><article-title>﻿Phylogenetic analysis of the genus <italic><tp:taxon-name><tp:taxon-name-part taxon-name-part-type="genus" reg="Semioscopis">Semioscopis</tp:taxon-name-part></tp:taxon-name></italic> (<tp:taxon-name><tp:taxon-name-part taxon-name-part-type="order">Lepidoptera</tp:taxon-name-part></tp:taxon-name>, <tp:taxon-name><tp:taxon-name-part taxon-name-part-type="family">Depressariidae</tp:taxon-name-part></tp:taxon-name>), with description of a new species from China</article-title><source>Zookeys</source><day>30</day><month>12</month><year>2025</year><volume>1265</volume><fpage>175</fpage><lpage>187</lpage><pub-id pub-id-type="doi">10.3897/zookeys.1265.176105</pub-id></mixed-citation></tp:treatment-meta><tp:nomenclature><label>﻿</label><tp:taxon-name><object-id xmlns:xlink="http://www.w3.org/1999/xlink" content-type="arpha" xlink:type="simple">7DF958DE-F262-56E3-ABC8-B2176734BB0B</object-id>
              <tp:taxon-name-part taxon-name-part-type="genus" reg="Semioscopis">Semioscopis</tp:taxon-name-part>
              <tp:taxon-name-part taxon-name-part-type="species" reg="sinicella">sinicella</tp:taxon-name-part>
              <object-id xmlns:xlink="http://www.w3.org/1999/xlink" content-type="zoobank" xlink:type="simple">https://zoobank.org/4D14F763-D390-483F-A924-4684C6CDC6BB</object-id>
            </tp:taxon-name><tp:taxon-authority>Wang, Zhu &amp; Xiao</tp:taxon-authority><tp:taxon-status xmlns:xlink="http://www.w3.org/1999/xlink" xlink:type="simple">sp. nov.</tp:taxon-status><xref ref-type="fig" rid="F3">[中国符宽蛾] Figs 3–8</xref><xref ref-type="fig" rid="F4">, 9</xref></tp:nomenclature><tp:treatment-sec sec-type="material" id="SECID0ER4AG"><title>Material examined.</title><p><bold><italic>Holotype</italic>.</bold> China • ♂; Hubei province, Wujiashan, Dabie Mountain National Nature Reserve, Yingshan County, <named-content xmlns:xlink="http://www.w3.org/1999/xlink" content-type="dwc:verbatimCoordinates" xlink:type="simple"><named-content content-type="geo-json" specific-use="{&#34;type&#34;:&#34;Point&#34;,&#34;coordinates&#34;:[115.772600,31.103200]}" id="NCID0E64AG" xlink:type="simple">31.1032°N, 115.7726°E</named-content></named-content>, alt. 1549 m, 2.IV.2023, Jia-Xin Wang &amp; Peng Yu leg., genitalia slide no. Lep2572♂. <bold><italic>Paratype</italic>.</bold> China • 1♀, same data as holotype, Jia-Xin Wang &amp; Peng Yu leg., genitalia slide no. Lep2573♀.</p></tp:treatment-sec><tp:treatment-sec sec-type="diagnosis" id="SECID0EI5AG"><title>Diagnosis.</title><p>This species belongs to the Palearctic <italic><tp:taxon-name><tp:taxon-name-part taxon-name-part-type="genus" reg="Semioscopis"/><tp:taxon-name-part taxon-name-part-type="species" reg="avellanella">avellanella</tp:taxon-name-part></tp:taxon-name></italic> group along with two other species: <italic><tp:taxon-name><tp:taxon-name-part taxon-name-part-type="genus" reg="Semioscopis">Semioscopis</tp:taxon-name-part> <tp:taxon-name-part taxon-name-part-type="species" reg="avellanella">avellanella</tp:taxon-name-part></tp:taxon-name></italic> (Hübner, 1793) from Europe and <italic><tp:taxon-name><tp:taxon-name-part taxon-name-part-type="genus" reg="Semioscopis">S.</tp:taxon-name-part> <tp:taxon-name-part taxon-name-part-type="species" reg="similis">similis</tp:taxon-name-part></tp:taxon-name></italic> Saito, 1989 from Japan. The species is similar to <italic><tp:taxon-name><tp:taxon-name-part taxon-name-part-type="genus" reg="Semioscopis">S.</tp:taxon-name-part> <tp:taxon-name-part taxon-name-part-type="species" reg="avellanella">avellanella</tp:taxon-name-part></tp:taxon-name></italic> and <italic><tp:taxon-name><tp:taxon-name-part taxon-name-part-type="genus" reg="Semioscopis">S.</tp:taxon-name-part> <tp:taxon-name-part taxon-name-part-type="species" reg="similis">similis</tp:taxon-name-part></tp:taxon-name></italic> in appearance and male genitalia, but it can be distinguished in female genitalia mainly by having the basal 1/3 of the ductus bursae sclerotised, length of the ductus bursae about 1.2 times the papillae anales, and length of the corpus bursae about 1.6 times the papillae anales. In <italic><tp:taxon-name><tp:taxon-name-part taxon-name-part-type="genus" reg="Semioscopis">S.</tp:taxon-name-part> <tp:taxon-name-part taxon-name-part-type="species" reg="avellanella">avellanella</tp:taxon-name-part></tp:taxon-name></italic> the basal 2/3 of the ductus bursae is sclerotised, and the ductus bursae and corpus bursae length are about 1.5 times and 1.9 times of the papillae anales, respectively. In <italic><tp:taxon-name><tp:taxon-name-part taxon-name-part-type="genus" reg="Semioscopis">S.</tp:taxon-name-part> <tp:taxon-name-part taxon-name-part-type="species" reg="similis">similis</tp:taxon-name-part></tp:taxon-name></italic>, the distal 2/3 of the ductus bursae is sclerotised, and the ductus bursae and corpus bursae lengths are about 0.7 times and 1.2 times the papillae anales, respectively.</p></tp:treatment-sec><tp:treatment-sec sec-type="description" id="SECID0E1ABG"><title>Description.</title><p><bold>Adult</bold> (Figs <xref ref-type="fig" rid="F3">3–6</xref>). Wingspan female 22 mm, male 26 mm. Head grey to dark grey, scales with greyish-white tips on vertex; face fuscous. Antenna pale fuscous. Labial palpus pale brownish grey; basal segment with slightly pale ochreous scales; second and third segments suffused with pale brownish-grey scales on outer margin, third segment about 1/3 length of second segment. Thorax brownish grey to fuscous, covered with greyish-white scales. Forewing grey, covered with white scales and dotted with black scales, especially on costal margin and termen; a longitudinal black streak in cell, slightly obliquely extending from base of costa to before middle of cell, then turned upwards in a obtuse angle, its end reaching to distal 3/4 of cell; a black crescentric blotch at end of cell; terminal dots black; fringe grey, with somewhat darker basal and subapical shades. Hindwing pale grey, with a darker basal shade. Legs dark brown; femora and tibiae mixed with pale-ochreous and greyish-white scales; tarsi of mid- and hindlegs mixed with pale-ochreous scales, tarsus of hindleg covered with long grey hairs dorsally, interspersed with yellowish-white scales on basal tarsomere.</p><fig id="F3" position="float" orientation="portrait"><object-id xmlns:xlink="http://www.w3.org/1999/xlink" content-type="doi" xlink:type="simple">10.3897/zookeys.1265.176105.figures3-8</object-id><object-id xmlns:xlink="http://www.w3.org/1999/xlink" content-type="arpha" xlink:type="simple">2DE41A45-5B25-5E6D-A1AB-787039965E15</object-id><label>Figures 3–8.</label><caption><p><italic><tp:taxon-name><tp:taxon-name-part taxon-name-part-type="genus" reg="Semioscopis">Semioscopis</tp:taxon-name-part> <tp:taxon-name-part taxon-name-part-type="species" reg="sinicella">sinicella</tp:taxon-name-part></tp:taxon-name></italic> sp. nov. <bold>3, 4.</bold> Adult of male, holotype; <bold>5, 6.</bold> Adult of female, paratype; <bold>7.</bold> Male genitalia, holotype; <bold>7A.</bold> Male genitalia without aedeagus; <bold>7B.</bold> Aedeagus; <bold>7C.</bold> Cornutus; <bold>8.</bold> Female genitalia, paratype; <bold>8A.</bold> Female genitalia; <bold>8B.</bold> Signum. Scale bars: 1.0 cm (<bold>3–6</bold>); 0.5 mm (<bold>7A, B, 8A</bold>); 0.1 mm (<bold>7C, 8B</bold>).</p></caption><graphic xmlns:xlink="http://www.w3.org/1999/xlink" xlink:href="zookeys-1265-175_article-176105__-g003.jpg" position="float" orientation="portrait" xlink:type="simple" id="oo_1502556.jpg"><uri content-type="original_file" xlink:type="simple">https://binary.pensoft.net/fig/1502556</uri></graphic></fig><p><bold><italic>Male genitalia</italic></bold> (Fig. <xref ref-type="fig" rid="F3">7A–C</xref>). Uncus almost equal in length to tegumen, gradually narrowed from base to middle, then gradually widened from middle to sub-rounded apex, socii small, broad, and setose. Gnathos rounded, densely covered with tiny spines; lateral arm triangular in basal 2/5 and slender in distal 3/5. Valva subrectuangular in basal 2/3, gradually narrowed in distal 1/3, apex rounded. Transtilla banded; transtilla lobes subrhombic, covered with long hairs. Costa nearly straight. Sacculus heavily sclerotised, slightly wider at base, extending to distal 1/3 to form long process bent at right angle and short process extending parallel; short process 4/5 length of long process. Juxta with a horseshoe-shaped cut, medial on posterior margin; lateral margins with V-shaped incision at anterior 1/4; lateral lobes semicircular, arising from anterior half, setose marginally. Vinculum broadly banded, with a slight posterior projection. Aedeagus gradually tapering from wide base to apex, curved medially approximately at 130°; cornutus composed of a long, stout, curved spine and additional small and medium-sized appressed spines attached near its base.</p><p><bold><italic>Female genitalia</italic></bold> (Figs <xref ref-type="fig" rid="F3">8A, B</xref>, <xref ref-type="fig" rid="F4">9</xref>). Apophyses anteriores about 1/3 length of apophyses posteriores. 8<sup>th</sup> sternite U-shaped, produced anteriorly. Lamella antevaginalis triangular. Antrum enlarged, oval. Ductus bursae thick, short, with basal 1/3 sclerotised; length about 1.3 times of papillae anales. Corpus bursae nearly oval, length about 1.7 times of papillae anales; signum situated at about half of corpus bursae, transversely dentate, and triangularly produced medially.</p><fig id="F4" position="float" orientation="portrait"><object-id xmlns:xlink="http://www.w3.org/1999/xlink" content-type="doi" xlink:type="simple">10.3897/zookeys.1265.176105.figures9-13</object-id><object-id xmlns:xlink="http://www.w3.org/1999/xlink" content-type="arpha" xlink:type="simple">73E78081-44B6-57C7-A478-78D31E2E2E9C</object-id><label>Figures 9–13.</label><caption><p>Comparative diagram illustrating the length ratios of the ductus bursae and corpus bursae in female genitalia of the <italic><tp:taxon-name><tp:taxon-name-part taxon-name-part-type="genus" reg="Semioscopis"/><tp:taxon-name-part taxon-name-part-type="species" reg="avellanella">avellanella</tp:taxon-name-part></tp:taxon-name></italic> species group. <bold>9.</bold><italic><tp:taxon-name><tp:taxon-name-part taxon-name-part-type="genus" reg="Semioscopis">S.</tp:taxon-name-part> <tp:taxon-name-part taxon-name-part-type="species" reg="sinicella">sinicella</tp:taxon-name-part></tp:taxon-name></italic> sp. nov., paratype, China; <bold>10, 11.</bold><italic><tp:taxon-name><tp:taxon-name-part taxon-name-part-type="genus" reg="Semioscopis">S.</tp:taxon-name-part> <tp:taxon-name-part taxon-name-part-type="species" reg="avellanella">avellanella</tp:taxon-name-part></tp:taxon-name></italic>, Austria (supplied by Peter Buchner); <bold>12.</bold><italic><tp:taxon-name><tp:taxon-name-part taxon-name-part-type="genus" reg="Semioscopis">S.</tp:taxon-name-part> <tp:taxon-name-part taxon-name-part-type="species" reg="similis">similis</tp:taxon-name-part></tp:taxon-name></italic>, paratype, Japan (after <xref ref-type="bibr" rid="B21">Saito 1989</xref>); <bold>13.</bold><italic><tp:taxon-name><tp:taxon-name-part taxon-name-part-type="genus" reg="Semioscopis">S.</tp:taxon-name-part> <tp:taxon-name-part taxon-name-part-type="species" reg="similis">similis</tp:taxon-name-part></tp:taxon-name></italic>, Japan (after <xref ref-type="bibr" rid="B20">Ponomarenko and Koshkin 2025</xref>). All lengths are standardised relative to the length of the papillae anales (shown as the scale bar).</p></caption><graphic xmlns:xlink="http://www.w3.org/1999/xlink" xlink:href="zookeys-1265-175_article-176105__-g004.jpg" position="float" orientation="portrait" xlink:type="simple" id="oo_1502557.jpg"><uri content-type="original_file" xlink:type="simple">https://binary.pensoft.net/fig/1502557</uri></graphic></fig></tp:treatment-sec><tp:treatment-sec sec-type="distribution" id="SECID0EFGBG"><title>Distribution (Fig. <xref ref-type="fig" rid="F5">14</xref>).</title><p>China (Hubei).</p><fig id="F5" position="float" orientation="portrait"><object-id xmlns:xlink="http://www.w3.org/1999/xlink" content-type="doi" xlink:type="simple">10.3897/zookeys.1265.176105.figure14</object-id><object-id xmlns:xlink="http://www.w3.org/1999/xlink" content-type="arpha" xlink:type="simple">255DA23C-7815-5AAA-8C81-713B5A6DD2BE</object-id><label>Figure 14.</label><caption><p>Type locality map of <italic><tp:taxon-name><tp:taxon-name-part taxon-name-part-type="genus" reg="Semioscopis">Semioscopis</tp:taxon-name-part> <tp:taxon-name-part taxon-name-part-type="species" reg="sinicella">sinicella</tp:taxon-name-part></tp:taxon-name></italic> sp. nov. in China.</p></caption><graphic xmlns:xlink="http://www.w3.org/1999/xlink" xlink:href="zookeys-1265-175_article-176105__-g005.jpg" position="float" orientation="portrait" xlink:type="simple" id="oo_1502559.jpg"><uri content-type="original_file" xlink:type="simple">https://binary.pensoft.net/fig/1502559</uri></graphic></fig></tp:treatment-sec><tp:treatment-sec sec-type="etymology" id="SECID0EHHBG"><title>Etymology.</title><p>The specific name <italic><tp:taxon-name><tp:taxon-name-part taxon-name-part-type="genus" reg="Semioscopis"/><tp:taxon-name-part taxon-name-part-type="species" reg="sinicella">sinicella</tp:taxon-name-part></tp:taxon-name></italic> is derived from Latin word <italic>sinicum</italic> (= China) and –<italic>cella</italic> (a common feminine noun suffix), in reference to China.</p></tp:treatment-sec><tp:treatment-sec sec-type="remarks" id="SECID0E2HBG"><title>Remarks.</title><p>The male is slightly larger than the female (holotype: 26.0 mm; paratype: 22.0 mm), with a more acute forewing apex and overall paler colouration. Because the description of <italic><tp:taxon-name><tp:taxon-name-part taxon-name-part-type="genus" reg="Semioscopis">S.</tp:taxon-name-part> <tp:taxon-name-part taxon-name-part-type="species" reg="sinicella">sinicella</tp:taxon-name-part></tp:taxon-name></italic> sp. nov. is based on a single pair of specimens (holotype male and paratype female), the range of intraspecific variability in both morphological and molecular characters remains unknown. Future collections of additional material will be essential to assess this variability and to further confirm the stability of the diagnostic features presented here.</p></tp:treatment-sec><ref-list><ref id="B21"><mixed-citation xmlns:xlink="http://www.w3.org/1999/xlink" xlink:type="simple"><person-group><name name-style="western"><surname>Saito</surname><given-names>T</given-names></name></person-group> (<year>1989</year>) <article-title>Two new species of the genus <italic><tp:taxon-name><tp:taxon-name-part taxon-name-part-type="genus">Semioscopis</tp:taxon-name-part></tp:taxon-name></italic> (<tp:taxon-name><tp:taxon-name-part taxon-name-part-type="order">Lepidoptera</tp:taxon-name-part></tp:taxon-name>, <tp:taxon-name><tp:taxon-name-part taxon-name-part-type="family">Oecophoridae</tp:taxon-name-part></tp:taxon-name>) from Japan.</article-title><source>Japanese Journal of Entomology</source><volume>57</volume>(<issue>4</issue>): <fpage>703</fpage>–<lpage>711</lpage>.</mixed-citation></ref><ref id="B20"><mixed-citation xmlns:xlink="http://www.w3.org/1999/xlink" xlink:type="simple"><person-group><name name-style="western"><surname>Ponomarenko</surname><given-names>MG</given-names></name><name name-style="western"><surname>Koshkin</surname><given-names>ES</given-names></name></person-group> (<year>2025</year>) <article-title>New species of the spring flat moths of the genera <italic><tp:taxon-name><tp:taxon-name-part taxon-name-part-type="genus">Semioscopis</tp:taxon-name-part></tp:taxon-name></italic> Hübner and <italic><tp:taxon-name><tp:taxon-name-part taxon-name-part-type="genus">Luquetia</tp:taxon-name-part></tp:taxon-name></italic> Leraut (<tp:taxon-name><tp:taxon-name-part taxon-name-part-type="order">Lepidoptera</tp:taxon-name-part></tp:taxon-name>: <tp:taxon-name><tp:taxon-name-part taxon-name-part-type="family">Depressariidae</tp:taxon-name-part></tp:taxon-name>) from Far East of Russia with notes on related species.</article-title><source>Zootaxa</source><volume>5666</volume>(<issue>4</issue>): <fpage>529</fpage>–<lpage>549</lpage>. <ext-link xlink:href="10.11646/zootaxa.5666.4.4" ext-link-type="doi" xlink:type="simple">https://doi.org/10.11646/zootaxa.5666.4.4</ext-link></mixed-citation></ref></ref-list></tp:taxon-treatment>
